# Supplementary material for: Advances in clinical pharmacy education in Germany: a quasi-experimental single-blinded study to evaluate a patient-centred clinical pharmacy course in psychiatry
Source: BMC Med Educ. 2017 Dec 12;17:251. doi: 10.1186/s12909-017-1092-z (PMC5727969; doi:10.1186/s12909-017-1092-z)
Supplement: Additional file 1: — Results of the OSCE. Spreadsheet showing the results of the OSCE assessment (raw data). (XLSX 16 kb) [file 12909_2017_1092_MOESM1_ESM.xlsx]

## Sheet: Tabelle1
Student No.	Group allocation (intervention group = 1; controll group = 0)	Preeducation as a technician (yes = 1; no = 0)	Task no. 1		Task no. 2		Task no. 3		Task no. 4		Task no. 5		Task no. 6	Task no. 7	Task no. 8	Task no. 9	Task no. 10
			Soft skills (communication)	Hard skills (factual knowledge)	Soft skills (communication)	Hard skills (factual knowledge)	Soft skills (communication)	Hard skills (factual knowledge)	Soft skills (communication)	Hard skills (factual knowledge)	Soft skills (communication)	Hard skills (factual knowledge)
1	0	0	1.01	2	2	1.99	2.84	0	1.17	0.33	3.84	0	3	0	1	1	1
2	1	0	7.83	3	3	1	7.83	1.5	7.49	2.49	6.65	1	4	6	3.5	6	2.5
3	1	1	4.16	1	3.83	2.66	5.15	0	2.65	0.66	5.64	0	2.5	2	1.5	1	3
4	1	0	4.65	2.5	5.5	2.66	5.33	0.5	5.83	0.99	5.31	1.66	3	2	1	1	3
5	0	0	6.66	3	5.99	2.66	2.67	0	5.17	0.99	2.34	0	1	0	1.5	1	4
6	0	0	0.17	0.5	3.48	2	1	0	0.83	0.33	4.99	1.66	0	0	1.5	2.5	2
7	1	1	6.82	2	7.67	2.99	8	3	6.33	0.33	7.5	3.98	2	2	3.5	0	4
8	0	0	2.34	1	1.99	0.66	3.66	0.5	3.01	3.99	4.65	1.66	0	2	1.5	0	4
9	0	0	2.68	1	4.16	0.33	4.66	1.5	4.99	2.16	3.5	0	0	0	0.5	0	1.5
10	1	0	4.82	2.5	3.67	1.66	5.33	0.5	3	0	3.81	0	3	2	3.5	2.5	2.5
11	0	0	2.5	1	2	1.33	3.65	0.5	3.66	0	3.99	0	1.5	0	0.5	3.5	1
12	1	1	4.81	2.5	5.15	1.33	7.83	2	7.5	2.16	7.49	0	2	2	1.5	5	2.5
13	0	0	4.99	1.5	2	1.66	6.49	2	3.66	0.66	4.99	0	2.5	2	1	2.5	5
14	1	0	4.83	1	6.33	1.66	7.83	1.5	7.66	0.33	7.49	0	3.5	0	2	3.5	1.5
15	0	0	2	1	4.82	1.33	2	0	1.84	1.5	2.67	0	1.5	2	1	2.5	2
16	0	0	0.34	1.5	1.33	0	2.5	0.5	2.51	1.83	4.32	0	2.5	2	2.5	3.5	2
17	0	0	0.34	1	2.83	2.33	2.16	0	1.17	0.99	3.5	0	3	0	3	3.5	2
18	1	0	6.99	3	5.99	2.66	4.99	0	5.98	2.49	6.14	2.66	4	2	1.5	2.5	3.5
19	0	0	3.83	0.5	5.49	1.66	2.33	1	3.51	0.99	5.16	0	2	2	1	2.5	1.5
20	1	0	5.65	2	6.16	1.66	6.33	0	5.83	3.99	3.32	0	1.5	0	3	3.5	3.5
21	1	0	4.14	3	2.66	1.33	5	2.5	4.82	2.49	4.48	0	3	4	2	3.5	1.5
22	1	0	3.34	2.5	3.32	2.33	3	0.5	4.32	3	2.33	0	2.5	2	2	1	4
23	1	1	3.99	1	6.99	0.66	5.99	1	3.33	0	5.82	0	3.5	2	1	2.5	3
24	0	1	2.84	0.5	2	0	4.82	0.5	3.51	0.99	5	0	1.5	2	3	3.5	4
25	0	0	1.67	0.5	2.49	1.66	1.5	0	1.51	2.16	2.51	0	2	2	1	0	2.5
26	1	0	7.49	2	8	2.33	5.99	2	7.5	2.49	6.81	0	4	2	4.5	6	2.5
27	0	0	4.32	1	6.32	0.33	1.01	0	2.01	0.33	2.69	0	1.5	0	3	3.5	2
28	0	0	1	0	2.67	0	0.5	0	1.84	0	0.67	0	0	0	1	0	1.5
29	1	0	4.99	0.5	5.83	2.33	6.99	1.5	6.33	1.5	7.66	3.98	3.5	2	2.5	5	4
30	1	0	4.32	1	5.82	3.32	5.16	0.5	5.99	2.49	7.15	0	2	2	3	3.5	4
31	0	0	1.51	2.5	2.67	2.66	5.83	3	3.83	0	5.15	0	1	0	2.5	1	3
32	0	0	3.34	1	4.32	1.66	1	0	3.5	0.99	2.83	0	0	0	3.5	2.5	1.5
33	1	0	7	3	7	3.33	7.5	1.5	6.66	2.16	7.32	1.66	4	2	1.5	3.5	3
34	1	0	5.65	0.5	2.84	1.33	6.16	1.5	6.32	1.5	4.82	0	1.5	0	1.5	1	2.5
35	1	0	6.49	0	5.49	1.99	8	3	5.66	0.66	5.97	1	2	2	3	5	4
36	0	1	5.83	2.5	4.48	1.33	2.83	1.5	2.83	2.16	5.82	1	3.5	2	2.5	1	2.5
37	1	0	5.49	1	5.31	2.33	6.33	0	5	1.5	4.51	0	2	2	3.5	5	2
38	0	1	7.15	1	7.83	1.99	6.16	0.5	6.32	2.16	6.48	0	1.5	2	3	0	3.5
39	1	0	7.16	2	7.49	3.33	7.66	0.5	7.17	2.49	7.49	0	3	2	1.5	3.5	3.5
40	1	0	3.65	2.5	5.15	2.66	6.33	0	4.66	1.5	3	0	2.5	2	4.5	2.5	3.5
41	0	0	2.84	2	1.68	0.66	5.15	2.5	2.51	0.33	4.01	0	2.5	2	2	3.5	2
42	0	0	0.33	1	1.34	1.33	0.17	0	0.51	0.99	4.67	0	2.5	0	2	0	2.5
43	0	0	0.34	1	3.82	1.33	2.17	1	0.5	0	4.98	0	1	0	3	1	1
44	0	0	1.01	0	1.84	0	6.67	1.5	4.51	1.5	5.64	1.66	1	2	2.5	2.5	2
45	1	0	5.66	1	6.65	2.66	7.66	0.5	5.17	0.99	7.16	1.66	1	2	2	0	1
46	0	0	2.34	0	2.17	0	2.66	0	3.18	0.66	4.98	0	2	0	1	0	1.5
47	1	0	7.32	0.5	4.82	2.66	4.16	0.5	4.16	0	5.01	0	4	0	4	6	4
48	1	0	5.48	1.5	6.16	2.66	7.33	1.5	6.83	2.49	4.48	0	2	2	0.5	0	5
49	0	0	2.17	0	3.16	0	6.16	1.5	1.33	0	3.67	0	1	0	1	0	2
50	1	0	3.83	0	3.81	2.66	4	0.5	5.15	2.49	5.81	0	0	0	2	0	3
51	1	0	5.16	1.5	5.65	2.66	4	1.5	6	2.49	6.49	0	1.5	2	3	3.5	4
52	0	0	1	0	0	0	4.01	0	3.67	1.5	4.34	0	2.5	0	2.5	0	1.5
53	1	0	3.18	0	3.99	1.66	3.67	0.5	3.51	0	4.66	1	0.5	0	3.5	1	4
54	0	0	0.17	0	0.85	0	2.5	0	0.33	0.66	3.04	0	1	0	1.5	2.5	1.5
55	0	0	3.33	0	3.84	1.66	3.33	0.5	2.82	1.5	4.49	0	2	0	1	1	3.5
56	1	0	3.84	0.5	4.65	0	7	2	5.01	2.49	4.66	0	0.5	0	2.5	1	2
57	1	0	6.32	2.5	2.83	2.66	7	1.5	5.48	2.49	5.66	0	3	2	4	1	2
58	1	0	2.82	2	6.5	3.33	5.49	4	3.33	0.66	4.97	0	3	0	1	2.5	3
59	0	0	3.83	0.5	6.15	2.66	5.83	1.5	3.51	0.33	4.98	0	3.5	2	4	2.5	3.5
60	0	0	1.33	0	3.99	1.33	3	0	1.84	0.99	0.84	0	0	0	1.5	0	1
61	1	0	3.01	0.5	4.32	1	5	0.5	6.49	1.5	4.99	0	2.5	2	1.5	2.5	2
62	1	0	4.84	0.5	6.66	2.99	6.32	1.5	6.65	0.99	5.82	2.66	1	2	2	3.5	2.5
63	0	0	0.84	0	2.32	0.66	1.51	0	2.67	1.5	4.81	1.66	1	2	1.5	0	1
64	0	1	1.67	1	3.49	0.66	3.83	0.5	1.51	0	2.85	0	2	2	2	1	2.5
65	0	0	1.67	0	3.66	0	5.49	0.5	5	0	3.51	0	0	2	1.5	1	1
66	1	0	7.83	2	5.66	2.99	6.5	0.5	8	3.33	5.82	0	2.5	2	5	6	3.5
67	1	0	5.32	1	5.48	3.33	6	0.5	5.16	0.66	5.31	0	1.5	2	2	1	3
68	0	0	2.51	0	3.16	0	1.51	0	2.17	0	4.49	0	2	0	4	0	1.5
69	1	0	4.85	0	7.5	2.66	5.33	0	4.67	0.66	3.83	0	2.5	0	3.5	2.5	3
70	1	0	3.49	2	6.15	2.66	5.49	1	2.34	0	5.81	1	1.5	6	6	0	3.5
71	0	0	3.18	1	5.14	1.66	4.49	1.5	3	0.66	4.98	0	1.5	0	1.5	2.5	2
72	0	0	4	0	4.82	1.33	3.99	1	2.17	0	5.16	1	0.5	2	3.5	5	0.5
73	0	0	0.84	0	3	0	0.17	0.5	0.83	0	3.35	0	0	0	2.5	1	1.5
74	1	0	5.49	1	7.83	2.66	5.83	0	8	3	7.32	0	2	2	3.5	0	2
75	0	0	3.82	1	5.15	2.33	4.34	0.5	2.32	3.66	5.82	0	1	2	0.5	1	2.5
76	0	1	4.33	1.5	6.66	3.33	6.5	2	4.31	0.33	5.65	0	2	2	2	1	2.5
77	0	0	2.5	0.5	5.81	2.66	5.32	0.5	4.49	1.83	5.99	0	1.5	0	2	2.5	2.5
78	1	0	2.17	0	3.5	0.33	3.5	0	4.67	1.5	1.51	0	0	0	1.5	0	0.5
79	1	0	4.99	1	5.98	1.66	5.82	1.5	5	2.16	6	0	2.5	2	2	2.5	2.5
80	0	0	1.17	0	5.16	2	0.66	0.5	0.17	0.33	2.68	0	1	2	3	5	2.5
81	1	0	3.33	0.5	3.33	3.33	6.33	2.5	4.81	2.16	6.5	3.32	1.5	2	1	1	1.5
82	1	0	5.81	2	5.15	1	7.49	1	4.49	2.16	6.32	0	4	6	2.5	1	2
83	0	0	2	0	5.49	1.33	5.49	1.5	4.5	0.66	4.17	0	1	0	0.5	1	3
84	1	0	2.51	1.5	4.48	1	4.83	0.5	4.16	0.66	4.83	0	0.5	2	3.5	3.5	1.5
